# Supplementary material for: Two-Dimensional Transition Metal-Hexaaminobenzene Monolayer Single-Atom Catalyst for Electrocatalytic Carbon Dioxide Reduction
Source: Nanomaterials (Basel). 2022 Nov 14;12(22):4005. doi: 10.3390/nano12224005 (PMC9693506; doi:10.3390/nano12224005)
Supplement: Supplementary file 1 [file nanomaterials-12-04005-s001.zip]

Archive with 1 entries (1 files):
- nanomaterials-2002097-supplementary.pdf
